# Supplementary material for: Driving south: a multi-gene phylogeny of the brown algal family Fucaceae reveals relationships and recent drivers of a marine radiation
Source: BMC Evol Biol. 2011 Dec 21;11:371. doi: 10.1186/1471-2148-11-371 (PMC3292578; doi:10.1186/1471-2148-11-371)
Supplement: Additional file 2 — Sampling sites and GeneBank accession numbers of all incorporated cDNA sequences. [file 1471-2148-11-371-S2.XLS]

## Sheet: Additional file 1
Species	Label	Country	N	BiP1_HS552	CCT-epsilon_TCP1epsilon	CCT4_TCP1delta	ClpB	ClpC_HS598	ClpP	eIF31_HS700	HSP90_HS597	HSP90_HS870	mpv1712_HS544	PXMP2-4_1E12	STI1_HS0718	TTC1_6A15
Ascophyllum nodosum	Viana do Castelo	Portugal	2	GenBank:JF787628-JF787629	GenBank:JF787776-JF787777	GenBank:JF787702-JF787703	GenBank:JF787850-JF787851	GenBank:JF787924-JF787925	GenBank:JF787998-JF787999	GenBank:JF788072-JF788073	GenBank:JF788146-JF788147	GenBank:JF788220-JF788221	GenBank:JF788294-JF788295	GenBank:JF788368-JF788369	GenBank:JF788442-JF788443	GenBank:JF788516-JF788517
Silvetia compressa	Davenport	California	3	GenBank:JF787699-JF787701	GenBank:JF787847-JF787849	GenBank:JF787773-JF787775	GenBank:JF787921-JF787923	GenBank:JF787995-JF787997	GenBank:JF788069-JF788071	GenBank:JF788143-JF788145	GenBank:JF788217-JF788219	GenBank:JF788291-JF788293	GenBank:JF788365-JF788367	GenBank:JF788439-JF788441	GenBank:JF788513-JF788515	GenBank:JF788587-JF788589
Pelvetia canaliculata	Viana do Castelo	Portugal	2	GenBank:JF787694-JF787695	GenBank:JF787842-JF787843	GenBank:JF787768-JF787769	GenBank:JF787916-JF787917	GenBank:JF787990-JF787991	GenBank:JF788064-JF788065	GenBank:JF788138-JF788139	GenBank:JF788212-JF788213	GenBank:JF788286-JF788287	GenBank:JF788360-JF788361	GenBank:JF788434-JF788435	GenBank:JF788508-JF788509	GenBank:JF788582-JF788583
Pelvetiopsis limitata	Davenport Landing	California	3	GenBank:JF787696-JF787698	GenBank:JF787844-JF787846	GenBank:JF787770-JF787772	GenBank:JF787918-JF787920	GenBank:JF787992-JF787994	GenBank:JF788066-JF788068	GenBank:JF788140-JF788142	GenBank:JF788214-JF788216	GenBank:JF788288-JF788290	GenBank:JF788362-JF788364	GenBank:JF788436-JF788438	GenBank:JF788510-JF788512	GenBank:JF788584-JF788586
Hesperophycus californicus	Mill Creek	California	3	GenBank:JF787691-JF787693	GenBank:JF787839-JF787841	GenBank:JF787765-JF787767	GenBank:JF787913-JF787915	GenBank:JF787987-JF787989	GenBank:JF788061-JF788063	GenBank:JF788135-JF788137	GenBank:JF788209-JF788211	GenBank:JF788283-JF788285	GenBank:JF788357-JF788359	GenBank:JF788431-JF788433	GenBank:JF788505-JF788507	GenBank:JF788579-JF788581
Fucus ceranoides	Rio Lima	Portugal	3	Zardi et al. 2011; GenBank:JF787633-JF787634	Zardi et al. 2011; GenBank:JF787781-F787782	Zardi et al. 2011; GenBank:JF787707-JF787708	Zardi et al. 2011; GenBank:JF787855-JF787856	Zardi et al. 2011; GenBank:JF787929-JF787930	Zardi et al. 2011; GenBank:JF788003-JF788004	Zardi et al. 2011; GenBank:JF788077-JF788078	Zardi et al. 2011; GenBank:JF788151-JF788152	Zardi et al. 2011; GenBank:JF788225-JF788226	Zardi et al. 2011; GenBank:JF788299-JF788300	Zardi et al. 2011; GenBank:JF788373-JF788374	Zardi et al. 2011; GenBank:JF788447-JF788448	Zardi et al. 2011; GenBank:JF788521-JF788522
Fucus evanescens	Tjärnö	Sweden	3	GenBank:JF787635-JF787637	GenBank:JF787783-JF787785	GenBank:JF787709-JF787711	GenBank:JF787857-JF787859	GenBank:JF787931-JF787933	GenBank:JF788005-JF788007	GenBank:JF788079-JF788081	GenBank:JF788153-JF788155	GenBank:JF788227-JF788229	GenBank:JF788301-JF788303	GenBank:JF788375-JF788377	GenBank:JF788449-JF788451	GenBank:JF788523-JF788525
Fucus gardneri	Davenport Landing	California	3	GenBank:JF787638-JF787640	GenBank:JF787786-JF787788	GenBank:JF787712-JF787714	GenBank:JF787860-JF787862	GenBank:JF787934-JF787936	GenBank:JF788008-JF788010	GenBank:JF788082-JF788084	GenBank:JF788156-JF788158	GenBank:JF788230-JF788232	GenBank:JF788304-JF788306	GenBank:JF788378-JF788380	GenBank:JF788452-JF788454	GenBank:JF788526-JF788528
Fucus virsoides	Trieste	Italy	3	GenBank:JF787662-JF787664	GenBank:JF787810-JF787812	GenBank:JF787736-JF787738	GenBank:JF787884-JF787886	GenBank:JF787958-JF787960	GenBank:JF788032-JF788034	GenBank:JF788106-JF788108	GenBank:JF788180-JF788182	GenBank:JF788254-JF788256	GenBank:JF788328-JF788330	GenBank:JF788402-JF788404	GenBank:JF788476-JF788478	GenBank:JF788550-JF788552
Fucus radicans	Köiguste (Saaremaa Island)	Estonia	3	GenBank:JF787641-JF787643	GenBank:JF787789-JF787791	GenBank:JF787715-JF787717	GenBank:JF787863-JF787865	GenBank:JF787937-JF787939	GenBank:JF788011-JF788013	GenBank:JF788085-JF788087	GenBank:JF788159-JF788161	GenBank:JF788233-JF788235	GenBank:JF788307-JF788309	GenBank:JF788381-JF788383	GenBank:JF788455-JF788457	GenBank:JF788529-JF788531
	Öregrund	Sweden	3	GenBank:JF787644-JF787646	GenBank:JF787792-JF787794	GenBank:JF787718-JF787720	GenBank:JF787866-JF787868	GenBank:JF787940-JF787942	GenBank:JF788014-JF788016	GenBank:JF788088-JF788090	GenBank:JF788162-JF788164	GenBank:JF788236-JF788238	GenBank:JF788310-JF788312	GenBank:JF788384-JF788386	GenBank:JF788458-JF788460	GenBank:JF788532-JF788534
Fucus serratus	Roscoff	France	3	GenBank:JF787647-JF787649	GenBank:JF787795-JF787797	GenBank:JF787721-JF787723	GenBank:JF787869-JF787871	GenBank:JF787943-JF787945	GenBank:JF788017-JF788019	GenBank:JF788091-JF788093	GenBank:JF788165-JF788167	GenBank:JF788239-JF788241	GenBank:JF788313-JF788315	GenBank:JF788387-JF788389	GenBank:JF788461-JF788463	GenBank:JF788535-JF788537
	Tjärnö	Sweden	3	GenBank:JF787650-JF787652	GenBank:JF787798-JF787800	GenBank:JF787724-JF787726	GenBank:JF787872-JF787874	GenBank:JF787946-JF787948	GenBank:JF788020-JF788022	GenBank:JF788094-JF788096	GenBank:JF788168-JF788170	GenBank:JF788242-JF788244	GenBank:JF788316-JF788318	GenBank:JF788390-JF788392	GenBank:JF788464-JF788466	GenBank:JF788538-JF788540
	Viana do Castelo	Portugal	3	GenBank:JF787653-JF787655	GenBank:JF787801-JF787803	GenBank:JF787727-JF787729	GenBank:JF787875-JF787877	GenBank:JF787949-JF787951	GenBank:JF788023-JF788025	GenBank:JF788097-JF788099	GenBank:JF788171-JF788173	GenBank:JF788245-JF788247	GenBank:JF788319-JF788321	GenBank:JF788393-JF788395	GenBank:JF788467-JF788469	GenBank:JF788541-JF788543
Fucus spiralis	Cornwall	England	3	GenBank:JF787656-JF787658	GenBank:JF787804-JF787806	GenBank:JF787730-JF787732	GenBank:JF787878-JF787880	GenBank:JF787952-JF787954	GenBank:JF788026-JF788028	GenBank:JF788100-JF788102	GenBank:JF788174-JF788176	GenBank:JF788248-JF788250	GenBank:JF788322-JF788324	GenBank:JF788396-JF788398	GenBank:JF788470-JF788472	GenBank:JF788544-JF788546
	Tjärnö	Sweden	3	GenBank:JF787659-JF787661	GenBank:JF787807-JF787809	GenBank:JF787733-JF787735	GenBank:JF787881-JF787883	GenBank:JF787955-JF787957	GenBank:JF788029-JF788031	GenBank:JF788103-JF788105	GenBank:JF788177-JF788179	GenBank:JF788251-JF788253	GenBank:JF788325-JF788327	GenBank:JF788399-JF788401	GenBank:JF788473-JF788475	GenBank:JF788547-JF788549
	Viana do Castelo	Portugal	3	Zardi et al. 2011	Zardi et al. 2011	Zardi et al. 2011	Zardi et al. 2011	Zardi et al. 2011	Zardi et al. 2011	Zardi et al. 2011	Zardi et al. 2011	Zardi et al. 2011	Zardi et al. 2011	Zardi et al. 2011	Zardi et al. 2011	Zardi et al. 2011
Fucus guiryi	Vila Nova de Milfontes	Portugal	3	Zardi et al. 2011	Zardi et al. 2011	Zardi et al. 2011	Zardi et al. 2011	Zardi et al. 2011	Zardi et al. 2011	Zardi et al. 2011	Zardi et al. 2011	Zardi et al. 2011	Zardi et al. 2011	Zardi et al. 2011	Zardi et al. 2011	Zardi et al. 2011
	Viana do Castelo	Portugal	3	Zardi et al. 2011	Zardi et al. 2011	Zardi et al. 2011	Zardi et al. 2011	Zardi et al. 2011	Zardi et al. 2011	Zardi et al. 2011	Zardi et al. 2011	Zardi et al. 2011	Zardi et al. 2011	Zardi et al. 2011	Zardi et al. 2011	Zardi et al. 2011
	Melanara (Gran Canaria, Canary Islands)	Spain	3	GenBank:JF787630-JF787632	GenBank:JF787778-JF787780	GenBank:JF787704-JF787706	GenBank:JF787852-JF787854	GenBank:JF787926-JF787928	GenBank:JF788000-JF788002	GenBank:JF788074-JF788076	GenBank:JF788148-JF788150	GenBank:JF788222-JF788224	GenBank:JF788296-JF788298	GenBank:JF788370-JF788372	GenBank:JF788444-JF788446	GenBank:JF788518-JF788520
Fucus vesiculosus	Cornwall	England	3	GenBank:JF787672-JF787674	GenBank:JF787820-JF787822	GenBank:JF787746-JF787748	GenBank:JF787894-JF787896	GenBank:JF787968-JF787970	GenBank:JF788042-JF788044	GenBank:JF788116-JF788118	GenBank:JF788190-JF788192	GenBank:JF788264-JF788266	GenBank:JF788338-JF788340	GenBank:JF788412-JF788414	GenBank:JF788486-JF788488	GenBank:JF788560-JF788562
	Köiguste (Saaremaa Island)	Estonia	3	GenBank:JF787668-JF787670	GenBank:JF787816-JF787818	GenBank:JF787742-JF787744	GenBank:JF787890-JF787892	GenBank:JF787964-JF787966	GenBank:JF788038-JF788040	GenBank:JF788112-JF788114	GenBank:JF788186-JF788188	GenBank:JF788260-JF788262	GenBank:JF788334-JF788336	GenBank:JF788408-JF788410	GenBank:JF788482-JF788484	GenBank:JF788556-JF788558
	Roscoff	France	4	GenBank:JF787678-JF787681	GenBank:JF787826-JF787829	GenBank:JF787752-JF787755	GenBank:JF787900-JF787903	GenBank:JF787974-JF787977	GenBank:JF788048-JF788051	GenBank:JF788122-JF788125	GenBank:JF788196-JF788199	GenBank:JF788270-JF788273	GenBank:JF788344-JF788347	GenBank:JF788418-JF788421	GenBank:JF788492-JF788495	GenBank:JF788566-JF788569
	Delfzijl	Netherlands	3	GenBank:JF787665-JF787667	GenBank:JF787813-JF787815	GenBank:JF787739-JF787741	GenBank:JF787887-JF787889	GenBank:JF787961-JF787963	GenBank:JF788035-JF788037	GenBank:JF788109-JF788111	GenBank:JF788183-JF788185	GenBank:JF788257-JF788259	GenBank:JF788331-JF788333	GenBank:JF788405-JF788407	GenBank:JF788479-JF788481	GenBank:JF788553-JF788555
	Idelfjorden	Sweden	1	GenBank:JF787671	GenBank:JF787819	GenBank:JF787745	GenBank:JF787893	GenBank:JF787967	GenBank:JF788041	GenBank:JF788115	GenBank:JF788189	GenBank:JF788263	GenBank:JF788337	GenBank:JF788411	GenBank:JF788485	GenBank:JF788559
	Rio Lima	Portugal	3	GenBank:JF787675-JF787677	GenBank:JF787823-JF787825	GenBank:JF787749-JF787751	GenBank:JF787897-JF787899	GenBank:JF787971-JF787973	GenBank:JF788045-JF788047	GenBank:JF788119-JF788121	GenBank:JF788193-JF788195	GenBank:JF788267-JF788269	GenBank:JF788341-JF788343	GenBank:JF788415-JF788417	GenBank:JF788489-JF788491	GenBank:JF788563-JF788565
	Öregrund	Sweden	3	GenBank:JF787682-JF787684	GenBank:JF787830-JF787832	GenBank:JF787756-JF787758	GenBank:JF787904-JF787906	GenBank:JF787978-JF787980	GenBank:JF788052-JF788054	GenBank:JF788126-JF788128	GenBank:JF788200-JF788202	GenBank:JF788274-JF788276	GenBank:JF788348-JF788350	GenBank:JF788422-JF788424	GenBank:JF788496-JF788498	GenBank:JF788570-JF788572
	Rio Tejo	Portugal	3	GenBank:JF787685-JF787687	GenBank:JF787833-JF787835	GenBank:JF787759-JF787761	GenBank:JF787907-JF787909	GenBank:JF787981-JF787983	GenBank:JF788055-JF788057	GenBank:JF788129-JF788131	GenBank:JF788203-JF788205	GenBank:JF788277-JF788279	GenBank:JF788351-JF788353	GenBank:JF788425-JF788427	GenBank:JF788499-JF788501	GenBank:JF788573-JF788575
	Tjärnö	Sweden	3	GenBank:JF787688-JF787690	GenBank:JF787836-JF787838	GenBank:JF787762-JF787764	GenBank:JF787910-JF787912	GenBank:JF787984-JF787986	GenBank:JF788058-JF788060	GenBank:JF788132-JF788134	GenBank:JF788206-JF788208	GenBank:JF788280-JF788282	GenBank:JF788354-JF788356	GenBank:JF788428-JF788430	GenBank:JF788502-JF788504	GenBank:JF788576-JF788578
	Viana do Castelo	Portugal	3	Zardi et al. 2011	Zardi et al. 2011	Zardi et al. 2011	Zardi et al. 2011	Zardi et al. 2011	Zardi et al. 2011	Zardi et al. 2011	Zardi et al. 2011	Zardi et al. 2011	Zardi et al. 2011	Zardi et al. 2011	Zardi et al. 2011	Zardi et al. 2011
		Total	87
